# Supplementary material for: Structural basis of peptide secretion for Quorum sensing by ComA
Source: Nat Commun. 2023 Nov 7;14:7178. doi: 10.1038/s41467-023-42852-9 (PMC10630487; doi:10.1038/s41467-023-42852-9)
Supplement: Supplementary file 4 — Source Data [file 41467_2023_42852_MOESM4_ESM.xlsx]

## Sheet: Figure 1b
Source Data for Figure 1b
	LMNG-CHS			Peptidisc			Nanodisc
Sample name	ComA	ComA+ComC	ComA+CSP	ComA	ComA+ComC	ComA+CSP	ComA	ComA+ComC	ComA+CSP
Data 1	33.764	37.785	41.332	59.009	64.076	64.076	58.9254	59.6893	71.4031
Data 2	35.183	34.458	34.458	62.563	66.313	58.195	58.9254	60.7079	68.3473
Data 3	39.264	42.356	42.356	63.906	64.243	72.134	65.0369	64.5276	67.838
mean	36.0703	38.1997	39.382	61.826	64.8773	64.8017	60.9626	61.6416	69.1962
standard deviation	2.85535	3.96529	4.29494	2.53032	1.24612	6.99778	3.52849	2.55071	1.92816

## Sheet: Figure 1c
Source Data for Figure 1c
	37℃
ATP concentration(mM)	0	0.03125	0.0625	0.125	0.5	1	2	3	4	5	6
Data 1	4.60763	8.63931	15.6947	28.7977	40.1728	39.8848	45.9323	43.9165	37.293	35.4212	37.581
Data 2	0.863931	8.92729	15.8387	27.7898	39.1649	39.8848	42.9086	44.7804	36.5731	35.8531	36.2851
Data 3	1.43988	7.91937	15.6947	28.0778	36.4291	45.9323	44.4924	53.1317	39.1649	40.0288	40.4608
mean	2.30382	8.49532	15.7427	28.2217	38.5889	41.9006	44.4444	47.2762	37.677	37.101	38.109
standard deviation	2.01584	0.519158	0.0831314	0.519159	1.93717	3.49153	1.51245	5.0894	1.33788	2.5447	2.13731
	25℃
ATP concentration(mM)	0	0.03125	0.0625	0.125	0.25	0.5	1	2	3	4	5	6
Data 1	0.719942	5.90353	9.79122	16.4147	14.6868	18.5745	14.2549	10.6552	13.1029	18.8625	16.5587	14.1109
Data 2	2.87977	5.75954	10.0792	14.9748	17.2786	16.8467	13.9669	13.2469	11.951	13.2469	20.3024	18.1425
mean	1.79986	5.83153	9.9352	15.6947	15.9827	17.7106	14.1109	11.951	12.527	16.0547	18.4305	16.1267
standard deviation	1.52723	0.101816	0.203628	1.01816	1.83267	1.22178	0.203633	1.83267	0.814523	3.97079	2.6472	2.85083

## Sheet: Figure 1f
Source Data for Figure 1f
	ComA-WT
	-	+ATP+MgCl2	+ATPγS+MgCl2	+AMP-PNP+MgCl2	+ATP+Vanadate+MgCl2	+ATP+EDTA	+MgCl2
Data 1	100.2	31.7	31.5	31.9	27.8	29.3	94.5248
Data 2	99.2	28.5	28.7	29.2	24.5	25.8	95.9483
Data 3	103.1	16.8	37.3	30.5	30.1	32.9	97.5286
mean	100.833	25.6667	32.5	30.5333	27.4667	29.3333	96.0005
standard deviation	2.02567	7.84368	4.38634	1.35031	2.81484	3.55012	1.50258
	ComA-E647Q
	-	+ATP+MgCl2	+ATPγS+MgCl2	+AMP-PNP+MgCl2	+ATP+Vanadate+MgCl2	+ATP+EDTA	+MgCl2
Data 1	98.7	14.7	35.8	29.1	29.4	32	95.6725
Data 2	99.9	31.1	32.3	42.3	22.1	28.4	97.3261
Data 3	99.4	29.9	30	29.4	34.9	26.8	97.5306
mean	99.3333	25.2333	32.7	33.6	28.8	29.0667	96.8431
standard deviation	0.602771	9.14185	2.92062	7.53591	6.42106	2.66333	1.01891
	ComA-D646N
	-	+ATP+MgCl2	+ATPγS+MgCl2	+AMP-PNP+MgCl2	+ATP+Vanadate+MgCl2	+ATP+EDTA	+MgCl2
Data 1	93.6171	94.2535	96.0493	92.6314	91.4481	91.3714	95.6725
Data 2	94.0309	95.498	96.8715	94.9343	94.3625	93.6532	96.0412
Data 3	95.0742	95.1219	97.584	95.7426	95.536	95.4009	96.0884
mean	94.2407	94.9578	96.8349	94.4361	93.7822	93.4751	95.934
standard deviation	0.750909	0.638246	0.767977	1.61432	2.10485	2.02066	0.227732

## Sheet: Figure 4c
Source Data for Figure 4c
	WT	Y216	Y433A	N436A	D194A	D199A	D194A/D199A	H399A
Data 1	101	42.5	66.2	105.4	1	102.6	2.2	75.6
Data 2	101	41.8	65.6	106.5	2.1	102.6	5.2	77.2
Data 3	100	39.1	61.9	103.5	6.2	99.9	8	72.7
Data 4	99	38.5	61.6	103.3	4.5	100.3	6.3	71.9
mean	100.25	40.475	63.825	104.675	3.45	101.35	5.425	74.35
standard deviation	0.957427	1.97041	2.4116	1.54137	2.3445	1.45258	2.43909	2.47723

## Sheet: Figure 4e
Source Data for Figure 4e
	WT	K392A/K395A/K396A	D271A/D277A
Data 1	103.5	32.3	11.9
Data 2	98.3	31.5	11.8
Data 3	105.1	31.3	13.2
Data 4	102.3	31.2	12.2
mean	102.3	31.575	12.275
standard deviation	2.90287	0.499166	0.639661

## Sheet: Figure 4f
Source Data for Figure 4f
	ComC-WT	ComC-E1Q	ComC-E1R	ComC-R15A/K16A/K17A
Data 1	97.7	55.5	31.5	36.1
Data 2	100.1	55.4	29.9	38.6
Data 3	95.6	55.1	30.9	34.9
mean	97.8	55.3333	30.7667	36.5333
standard deviation	2.25167	0.208167	0.80829	1.88768

## Sheet: Figure 6d
Source Data for Figure 6d
Zn concentration(mM)	0	0.1	0.2	0.5	1	2	5
Data 1	19.1778	10.4365	6.51621	2.8078	1.98135	0.0741683	0.0105955
Data 2	17.7474	9.89616	6.64336	2.64887	1.79063	0.254291	0.275482
Data 3	19.6758	10.7968	6.548	2.60648	1.72706	0.158932	0.169527
mean	18.867	10.3765	6.56919	2.68772	1.83302	0.162464	0.151868
standard deviation	1.00105	0.453299	0.0661687	0.106131	0.132337	0.0901134	0.133323

## Sheet: Figure 7a
Source Data for Figure 7a
Relative bioluminescence signal (%)	WT +CSP	WT -CSP	∆comA	D194A	D199A	D194A, D199A	Y216A	D271A, D277A	K392A, K395A, K396A	H399A	Y433A	N436A	E439A
Data 1
Bioluminescence signal	105400	256	802	7999	70741	2701	32012	1633	2903	59698	58885	67696	145661
Relative bioluminescence signal to WT_+CSP (%)	100	0.242884	0.760911	7.58918	67.1167	2.56262	30.3719	1.54934	2.75427	56.6395	55.8681	64.2277	138.198
Data 2
Bioluminescence signal	42453	31	632	4084	28059	1492	16416	824	1681	37796	22571	31676	38908
Relative bioluminescence signal to WT_+CSP (%)	100	0.0730219	1.48871	9.62005	66.0943	3.51447	38.6686	1.94097	3.95967	89.0302	53.167	74.6143	91.6496
Data 3
Bioluminescence signal	70211	-19	826	8923	41876	1472	31337	1731	2679	71660	45292	77004	32634
Relative bioluminescence signal to WT_+CSP (%)	100	-0.0270613	1.17645	12.7088	59.6431	2.09654	44.6326	2.46543	3.81564	102.064	64.5084	109.675	46.4799
Mean	100	0.0962816	1.14202	9.97269	64.2847	2.72454	37.8911	1.98524	3.50986	82.5778	57.8479	82.839	92.1093
Standard deviation	0	0.136468	0.365117	2.57798	4.05212	0.722704	7.16207	0.459647	0.658313	23.3895	5.92421	23.8139	45.8609
P-values
Figure 7a
p-values with reference to WT
WT -CSP	∆comA	D194A	D199A	D194A, D199A	Y216A	D271A, D277A	K392A, K395A, K396A	H399A	Y433A	N436A	E439A
<0.0001	<0.0001	<0.0001	0.0001	<0.0001	0.0001	<0.0001	<0.0001	0.2665	0.0002	0.2801	0.7806
****	****	****	***	****	***	****	****	n.s	***	n.s	n.s

## Sheet: Figure 7b
Source Data for Figure 7b
Relative bioluminescence signal (%)	WT +CSP	WT -CSP	∆comA	D194A	D199A	D194A, D199A	Y216A	D271A, D277A	K392A, K395A, K396A	H399A	Y433A	N436A	E439A
Data 1
Bioluminescence signal	6936	439	8968	5965	5988	7206	6785	5264	5870	4524	5768	5002	6653
Relative bioluminescence signal to WT_+CSP (%)	100	6.3293	129.296	86.0006	86.3322	103.893	97.823	75.8939	84.6309	65.2249	83.1603	72.1165	95.9198
Data 2
Bioluminescence signal	5171	286	4728	6066	7259	5679	8887	4378	6182	5772	5197	7919	8748
Relative bioluminescence signal to WT_+CSP (%)	100	5.53085	91.433	117.308	140.379	109.824	171.862	84.6645	119.551	111.623	100.503	153.143	169.174
Data 3
Bioluminescence signal	4545	-42	4905	9201	5789	4371	8040	8462	9430	6291	5480	5571	3929
Relative bioluminescence signal to WT_+CSP (%)	100	-0.924092	107.921	202.442	127.371	96.1716	176.898	186.183	207.481	138.416	120.572	122.574	86.4466
Mean	100	3.64535	109.55	135.25	118.027	103.296	148.861	115.58	137.221	105.088	101.412	115.944	117.18
Standard deviation	0	3.97734	18.9842	60.2587	28.2089	6.84573	44.2719	61.3004	63.3023	37.0305	18.7224	40.9179	45.2766
Figure 7b
p-values with reference to WT
WT -CSP	∆comA	D194A	D199A	D194A, D199A	Y216A	D271A, D277A	K392A, K395A, K396A	H399A	Y433A	N436A	E439A
<0.0001	0.4328	0.3683	0.3305	0.4515	0.1285	0.6826	0.3661	0.8237	0.9025	0.5367	0.5469
****	n.s	n.s	n.s	n.s	n.s	n.s	n.s	n.s	n.s	n.s	n.s

## Sheet: Figure 7c
Source Data for Figure 7c
Relative bioluminescence signal (%)	WT_+CSP	WT_-CSP	ΔcomC	E1Q	E1R	R15A-K17A	ΔR15-K17
Data 1
Bioluminescence signal	79225	6	-88	14980	3027	189178	22438
Relative bioluminescence signal to WT_+CSP (%)	100	0.00757337	-0.111076	18.9082	3.82076	238.786	28.3219
Data 2
Bioluminescence signal	60429	225	235	13946	3066	110789	16976
Relative bioluminescence signal to WT_+CSP (%)	100	0.372338	0.388886	23.0783	5.07372	183.337	28.0925
Data 3
Bioluminescence signal	78999	142	-73	29738	4113	346430	35361
Relative bioluminescence signal to WT_+CSP (%)	100	0.179749	-0.0924062	37.6435	5.2064	438.525	44.7613
Mean	100	0.186553	0.0618013	26.5433	4.70029	286.883	33.7252
Standard deviation	0	0.182477	0.283418	9.83656	0.764579	134.22	9.55823
Figure 7c
p-values with reference to WT
WT_-CSP	ΔcomC	E1Q	E1R	R15A-K17A	ΔR15-K17
<0.0001	<0.0001	0.0002	<0.0001	0.0734	0.0003
****	****	***	****	n.s	***

[truncated: 11 more sheets: Figure 7d, Supplementary Figure 1a, Supplementary Figure 1b, Supplementary Figure 1c, Supplementary Figure 1d, Supplementary Figure 1e, Supplementary Figure 1f, Supplementary Figure 6c, Supplementary Figure 9, Supplementary Figure 18a,  Supplementary Figure 18b]
